# Supplementary material for: Taxonomic features and comparisons of the gut microbiome from two edible fungus-farming termites (Macrotermes falciger; M. natalensis) harvested in the Vhembe district of Limpopo, South Africa
Source: BMC Microbiol. 2019 Jul 17;19:164. doi: 10.1186/s12866-019-1540-5 (PMC6637627; doi:10.1186/s12866-019-1540-5)
Supplement: Supplementary file 1 — Table S1. Sample metadata. All sample metadata information of this study data and external data used can be found here. (XLSX 30 kb) [file 12866_2019_1540_MOESM1_ESM.xlsx]

## Sheet: term_combined_metadata
sampleID	libraryID	ncbi_BioProject	ncbi_BioSample	study	location	description	host_species	rank_or_name	caste	type	mound	vial	run	extraction_type	gut_mass_mg	extraction_con_ng.ul-1	ct_val	golay_barcode	sequencer	merged_fastq_reads	filtered_fasta_reads	rarefaction_depth	total_fastq_length	used
V1A1	Term001	PRJNA436004	SAMN08610818	present	Limpopo_SouthAfrica	termite_whole_gut	Macrotermes.falciger	Higher	majorSoldier	major	V1	A	Run1	single	NA	3.33	15.36	CGTACTCTCGAG	NextSeq	45482	43570	8000	11552171	yes
V1A2	Term002	PRJNA436004	SAMN08610819	present	Limpopo_SouthAfrica	termite_whole_gut	Macrotermes.falciger	Higher	majorSoldier	major	V1	A	Run1	single	NA	4.6	15.08	CGTGACAATAGT	NextSeq	29670	28642	8000	7536204	yes
V1A3	Term003	PRJNA436004	SAMN08610820	present	Limpopo_SouthAfrica	termite_whole_gut	Macrotermes.falciger	Higher	majorSoldier	major	V1	A	Run1	single	NA	4.25	15.11	CGGGTGTTTGCT	NextSeq	25087	24199	8000	6372266	yes
V1A4	Term004	PRJNA436004	SAMN08610821	present	Limpopo_SouthAfrica	termite_whole_gut	Macrotermes.falciger	Higher	majorSoldier	major	V1	A	Run1	single	NA	4.07	15.6	CGGATCTAGTGT	NextSeq	23455	22641	8000	5957683	yes
V1A5	Term005	PRJNA436004	SAMN08610822	present	Limpopo_SouthAfrica	termite_whole_gut	Macrotermes.falciger	Higher	majorSoldier	major	V1	A	Run1	single	NA	1.95	17.17	TCACCTCCTTGT	NextSeq	10022	9662	8000	2545551	yes
V1B6	Term006	PRJNA436004	SAMN08610823	present	Limpopo_SouthAfrica	termite_whole_gut	Macrotermes.falciger	Higher	minorSoldier	minor	V1	B	Run1	single	NA	1.68	17.95	TTGCCAAGAGTC	NextSeq	27677	26801	8000	7030599	yes
V1B7	Term007	PRJNA436004	SAMN08610824	present	Limpopo_SouthAfrica	termite_whole_gut	Macrotermes.falciger	Higher	minorSoldier	minor	V1	B	Run1	single	NA	0.781	19.64	ATCAGTACTAGG	NextSeq	32443	31172	8000	8243927	yes
V1B8	Term008	PRJNA436004	SAMN08610825	present	Limpopo_SouthAfrica	termite_whole_gut	Macrotermes.falciger	Higher	minorSoldier	minor	V1	B	Run1	single	NA	1.22	18.61	GTGTTAGATGTG	NextSeq	9167	8778	8000	2327956	yes
V1B9	Term009	PRJNA436004	SAMN08610826	present	Limpopo_SouthAfrica	termite_whole_gut	Macrotermes.falciger	Higher	minorSoldier	minor	V1	B	Run1	single	NA	0.703	18.59	TCAGTTCTCGTT	NextSeq	8956	8630	8000	2274668	yes
V1B10	Term010	PRJNA436004	SAMN08610827	present	Limpopo_SouthAfrica	termite_whole_gut	Macrotermes.falciger	Higher	minorSoldier	minor	V1	B	Run1	single	NA	1.55	17.95	CGCTACAACTCG	NextSeq	18524	17835	8000	4705097	yes
ctrl_pos	Term012	NA	NA	present	USA	human_gut	Homo.sapiens	NA	NA	ctrl	NA	NA	Run1	NA	NA	NA	NA	CGATCTTCGAGC	NextSeq	55250	53734	8000	14031033	yes
ctrl_pos	FECPOS	NA	NA	present	USA	human_gut	Homo.sapiens	NA	NA	ctrl	NA	NA	Run2	NA	NA	NA	NA	CCTTGACCGATG	MiSeq	49786	33589	8000	12766965	yes
V4BF1	MJF1	PRJNA436004	SAMN08610828	present	Limpopo_SouthAfrica	termite_whole_gut	Macrotermes.falciger	Higher	majorSoldier	major	V4	B	Run2	fraction_0.5	10.8	4.82	20.67	GGTCTCCTACAG	MiSeq	3221	3155	8000	2467265	no
V4BF11	MJF11	PRJNA436004	SAMN08610829	present	Limpopo_SouthAfrica	termite_whole_gut	Macrotermes.falciger	Higher	majorSoldier	major	V4	B	Run2	pool_frac_0.5x5	NA	5.48	18.11	AGACAGTAGGAG	MiSeq	3136	3102	8000	1623516	no
V4BF2	MJF2	PRJNA436004	SAMN08610830	present	Limpopo_SouthAfrica	termite_whole_gut	Macrotermes.falciger	Higher	majorSoldier	major	V4	B	Run2	fraction_0.5	11.2	0.92	21.77	CTCCCTTTGTGT	MiSeq	18313	17993	8000	4794097	yes
V4BF3	MJF3	PRJNA436004	SAMN08610831	present	Limpopo_SouthAfrica	termite_whole_gut	Macrotermes.falciger	Higher	majorSoldier	major	V4	B	Run2	fraction_0.5	9.3	1.55	21.56	CCTGTCCTATCT	MiSeq	3997	3967	8000	1045816	no
V4BF4	MJF4	PRJNA436004	SAMN08610832	present	Limpopo_SouthAfrica	termite_whole_gut	Macrotermes.falciger	Higher	majorSoldier	major	V4	B	Run2	fraction_0.5	12.1	1.31	21.14	GTCGCCGTACAT	MiSeq	3459	3279	8000	908015	no
V4BF5	MJF5	PRJNA436004	SAMN08610833	present	Limpopo_SouthAfrica	termite_whole_gut	Macrotermes.falciger	Higher	majorSoldier	major	V4	B	Run2	fraction_0.5	11.3	1.59	21.11	AAGACAGCTATC	MiSeq	26936	26210	8000	7114939	yes
V4BP1	MJP1	PRJNA436004	SAMN08610834	present	Limpopo_SouthAfrica	termite_whole_gut	Macrotermes.falciger	Higher	majorSoldier	major	V4	B	Run2	pool_x3	24.1	19.7	17.18	ATTGACCGGTCA	MiSeq	27748	27072	8000	7263926	yes
V4BP2	MJP2	PRJNA436004	SAMN08610835	present	Limpopo_SouthAfrica	termite_whole_gut	Macrotermes.falciger	Higher	majorSoldier	major	V4	B	Run2	pool_x3	40.2	21.8	17.09	GTCTTCAGCAAG	MiSeq	33205	32299	8000	8650258	yes
V4BS1	MJS1	PRJNA436004	SAMN08610836	present	Limpopo_SouthAfrica	termite_whole_gut	Macrotermes.falciger	Higher	majorSoldier	major	V4	B	Run2	single	7.9	5.71	18.52	TGGTCGCATCGT	MiSeq	36602	35046	8000	9590944	yes
V4BS2	MJS2	PRJNA436004	SAMN08610837	present	Limpopo_SouthAfrica	termite_whole_gut	Macrotermes.falciger	Higher	majorSoldier	major	V4	B	Run2	single	8.9	4.91	19.1	TAATCGGTGCCA	MiSeq	31208	30129	8000	8110065	yes
V4BS3	MJS3	PRJNA436004	SAMN08610838	present	Limpopo_SouthAfrica	termite_whole_gut	Macrotermes.falciger	Higher	majorSoldier	major	V4	B	Run2	single	10	6.27	18.48	TTAACCTTCCTG	MiSeq	15272	14704	8000	4010957	yes
V4BS4	MJS4	PRJNA436004	SAMN08610839	present	Limpopo_SouthAfrica	termite_whole_gut	Macrotermes.falciger	Higher	majorSoldier	major	V4	B	Run2	single	11.7	2.5	21.29	ACGGGTCATCAT	MiSeq	29351	28997	8000	7637215	yes
V4BS5	MJS5	PRJNA436004	SAMN08610840	present	Limpopo_SouthAfrica	termite_whole_gut	Macrotermes.falciger	Higher	majorSoldier	major	V4	B	Run2	single	15.6	3.04	21.33	GGTTATTTGGCG	MiSeq	33316	32599	8000	8846446	yes
V4CF10	MNF10	PRJNA436004	SAMN08610841	present	Limpopo_SouthAfrica	termite_whole_gut	Macrotermes.falciger	Higher	minorSoldier	minor	V4	C	Run2	fraction_0.5	4.5	0.56	23.05	AGCTGCACCTAA	MiSeq	1201	1171	8000	312340	no
V4CF21	MNF21	PRJNA436004	SAMN08610842	present	Limpopo_SouthAfrica	termite_whole_gut	Macrotermes.falciger	Higher	minorSoldier	minor	V4	C	Run2	pool_frac_0.5x5	NA	4.57	20.08	GGAATCCGATTA	MiSeq	4125	4049	8000	1069677	no
V4CF6	MNF6	PRJNA436004	SAMN08610843	present	Limpopo_SouthAfrica	termite_whole_gut	Macrotermes.falciger	Higher	minorSoldier	minor	V4	C	Run2	fraction_0.5	3.9	0.99	22.43	CGACTCTAAACG	MiSeq	35090	34138	8000	9357428	yes
V4CF7	MNF7	PRJNA436004	SAMN08610844	present	Limpopo_SouthAfrica	termite_whole_gut	Macrotermes.falciger	Higher	minorSoldier	minor	V4	C	Run2	fraction_0.5	2.1	0.63	21.64	CTACACAGCACA	MiSeq	25434	24466	8000	6704639	yes
V4CF8	MNF8	PRJNA436004	SAMN08610845	present	Limpopo_SouthAfrica	termite_whole_gut	Macrotermes.falciger	Higher	minorSoldier	minor	V4	C	Run2	fraction_0.5	1.8	1.33	22.9	TAACGCTGTGTG	MiSeq	4272	4130	8000	1131227	no
V4CF9	MNF9	PRJNA436004	SAMN08610846	present	Limpopo_SouthAfrica	termite_whole_gut	Macrotermes.falciger	Higher	minorSoldier	minor	V4	C	Run2	fraction_0.5	2.8	BDL	23.14	ACTGACTTAAGG	MiSeq	493	480	8000	128273	no
V4CP3	MNP3	PRJNA436004	SAMN08610847	present	Limpopo_SouthAfrica	termite_whole_gut	Macrotermes.falciger	Higher	minorSoldier	minor	V4	C	Run2	pool_x3	17.7	15.1	18.82	GAAATGCTACGT	MiSeq	25512	24858	8000	6662560	yes
V4CP4	MNP4	PRJNA436004	SAMN08610848	present	Limpopo_SouthAfrica	termite_whole_gut	Macrotermes.falciger	Higher	minorSoldier	minor	V4	C	Run2	pool_x3	6.3	3.03	19.96	AACCAAACTCGA	MiSeq	19306	18579	8000	5071255	yes
V4CS10	MNS10	PRJNA436004	SAMN08610849	present	Limpopo_SouthAfrica	termite_whole_gut	Macrotermes.falciger	Higher	minorSoldier	minor	V4	C	Run2	single	1.7	2.51	21.76	ATAGCGAACTCA	MiSeq	3186	3071	8000	844813	no
V4CS6	MNS6	PRJNA436004	SAMN08610850	present	Limpopo_SouthAfrica	termite_whole_gut	Macrotermes.falciger	Higher	minorSoldier	minor	V4	C	Run2	single	6.3	0.97	22.32	ATGCCATGCCGT	MiSeq	21130	20353	8000	5576468	yes
V4CS7	MNS7	PRJNA436004	SAMN08610851	present	Limpopo_SouthAfrica	termite_whole_gut	Macrotermes.falciger	Higher	minorSoldier	minor	V4	C	Run2	single	1.5	1.57	20.62	CACTCATCATTC	MiSeq	30162	29160	8000	7841658	yes
V4CS8	MNS8	PRJNA436004	SAMN08610852	present	Limpopo_SouthAfrica	termite_whole_gut	Macrotermes.falciger	Higher	minorSoldier	minor	V4	C	Run2	single	2.5	1.21	22.96	ATCTACCGAAGC	MiSeq	19657	19188	8000	5155393	yes
V4CS9	MNS9	PRJNA436004	SAMN08610853	present	Limpopo_SouthAfrica	termite_whole_gut	Macrotermes.falciger	Higher	minorSoldier	minor	V4	C	Run2	single	2.8	3.83	21.37	CTTGAGAAATCG	MiSeq	21302	20505	8000	5697620	yes
ctrl_pos	TRM.GUT.V4R.PCRPOS	NA	NA	present	USA	human_gut	Homo.sapiens	NA	NA	ctrl	NA	NA	Run3	NA	NA	NA	NA	CTGTCAGTGACC	MiSeq	20745	16497	8000	12165057	yes
ctrl_pos	TRM.GUT.V4R.POS	NA	NA	present	USA	human_gut	Homo.sapiens	NA	NA	ctrl	NA	NA	Run3	NA	NA	NA	NA	GATGTATGTGGT	MiSeq	47917	38264	8000	5267061	yes
V6A1	TRM.GUT.V4R.6A1	PRJNA436004	SAMN08610854	present	Limpopo_SouthAfrica	termite_whole_gut	Macrotermes.natalensis	Higher	soldier	natal	V6	A	Run3	single	NA	0.417	20	TACCGCTTCTTC	MiSeq	58060	56728	8000	89603328	yes
V6A10	TRM.GUT.V4R.6A10	PRJNA436004	SAMN08610855	present	Limpopo_SouthAfrica	termite_whole_gut	Macrotermes.natalensis	Higher	soldier	natal	V6	A	Run3	single	NA	0.942	19.63	GCGACAATTACA	MiSeq	147417	145043	8000	74857880	yes
V6A2	TRM.GUT.V4R.6A2	PRJNA436004	SAMN08610856	present	Limpopo_SouthAfrica	termite_whole_gut	Macrotermes.natalensis	Higher	soldier	natal	V6	A	Run3	single	NA	33	14.95	GCACACCTGATA	MiSeq	223477	219110	8000	56760211	yes
V6A3	TRM.GUT.V4R.6A3	PRJNA436004	SAMN08610857	present	Limpopo_SouthAfrica	termite_whole_gut	Macrotermes.natalensis	Higher	soldier	natal	V6	A	Run3	single	NA	7.19	16.73	AGTAGCGGAAGA	MiSeq	186017	181927	8000	47228141	yes
V6A4	TRM.GUT.V4R.6A4	PRJNA436004	SAMN08610858	present	Limpopo_SouthAfrica	termite_whole_gut	Macrotermes.natalensis	Higher	soldier	natal	V6	A	Run3	single	NA	3.96	18	TCCTCGAGCGAT	MiSeq	132213	127959	8000	33579929	yes
V6A5	TRM.GUT.V4R.6A5	PRJNA436004	SAMN08610859	present	Limpopo_SouthAfrica	termite_whole_gut	Macrotermes.natalensis	Higher	soldier	natal	V6	A	Run3	single	NA	2.08	18.17	TTAGAGCCATGC	MiSeq	161687	157852	8000	41024892	yes
V6A6	TRM.GUT.V4R.6A6	PRJNA436004	SAMN08610860	present	Limpopo_SouthAfrica	termite_whole_gut	Macrotermes.natalensis	Higher	soldier	natal	V6	A	Run3	single	NA	0.086	23.72	TCGTGCGTGTTG	MiSeq	69764	66733	8000	17717156	yes
V6A7	TRM.GUT.V4R.6A7	PRJNA436004	SAMN08610861	present	Limpopo_SouthAfrica	termite_whole_gut	Macrotermes.natalensis	Higher	soldier	natal	V6	A	Run3	single	NA	2.53	18.47	TTAAGACAGTCG	MiSeq	232403	220888	8000	58993954	yes
V6A8	TRM.GUT.V4R.6A8	PRJNA436004	SAMN08610862	present	Limpopo_SouthAfrica	termite_whole_gut	Macrotermes.natalensis	Higher	soldier	natal	V6	A	Run3	single	NA	1.41	19.27	GTGCAACCAATC	MiSeq	140058	137341	8000	35546263	yes
V6A9	TRM.GUT.V4R.6A9	PRJNA436004	SAMN08610863	present	Limpopo_SouthAfrica	termite_whole_gut	Macrotermes.natalensis	Higher	soldier	natal	V6	A	Run3	single	NA	22.3	16.5	TGTGCGATAACA	MiSeq	150911	148171	8000	38326932	yes
V7B1	TRM.GUT.V4R.7B1	PRJNA436004	SAMN08610864	present	Limpopo_SouthAfrica	termite_whole_gut	Macrotermes.falciger	Higher	minorSoldier	minor	V7	B	Run3	single	NA	1.23	19.95	AGAGTCTTGCCA	MiSeq	28461	27823	8000	7228062	yes
V7B2	TRM.GUT.V4R.7B2	PRJNA436004	SAMN08610865	present	Limpopo_SouthAfrica	termite_whole_gut	Macrotermes.falciger	Higher	minorSoldier	minor	V7	B	Run3	single	NA	2.4	18.35	GATCACGAGAGG	MiSeq	40196	38255	8000	10208075	yes
V7B3	TRM.GUT.V4R.7B3	PRJNA436004	SAMN08610866	present	Limpopo_SouthAfrica	termite_whole_gut	Macrotermes.falciger	Higher	minorSoldier	minor	V7	B	Run3	single	NA	1.14	18.47	CGCAGATTAGTA	MiSeq	56498	55362	8000	14347764	yes
V7B4	TRM.GUT.V4R.7B4	PRJNA436004	SAMN08610867	present	Limpopo_SouthAfrica	termite_whole_gut	Macrotermes.falciger	Higher	minorSoldier	minor	V7	B	Run3	single	NA	4.44	16.74	CGCTGTGGATTA	MiSeq	109818	106747	8000	27890158	yes
V7B5	TRM.GUT.V4R.7B5	PRJNA436004	SAMN08610868	present	Limpopo_SouthAfrica	termite_whole_gut	Macrotermes.falciger	Higher	minorSoldier	minor	V7	B	Run3	single	NA	2.5	17.21	GCCTAGCCCAAT	MiSeq	101982	100455	8000	25898895	yes
V7B6	TRM.GUT.V4R.7B6	PRJNA436004	SAMN08610869	present	Limpopo_SouthAfrica	termite_whole_gut	Macrotermes.falciger	Higher	minorSoldier	minor	V7	B	Run3	single	NA	2.89	17.32	AGCTGTCAAGCT	MiSeq	129659	126844	8000	32928830	yes
V7C1	TRM.GUT.V4R.7C1	PRJNA436004	SAMN08610870	present	Limpopo_SouthAfrica	termite_whole_gut	Macrotermes.falciger	Higher	majorSoldier	major	V7	C	Run3	single	NA	1.82	19.12	ATGTGTGTAGAC	MiSeq	77463	75674	8000	19676443	yes
V7C2	TRM.GUT.V4R.7C2	PRJNA436004	SAMN08610871	present	Limpopo_SouthAfrica	termite_whole_gut	Macrotermes.falciger	Higher	majorSoldier	major	V7	C	Run3	single	NA	3.65	18.22	AGCAACATTGCA	MiSeq	69742	68485	8000	17712633	yes
V7C3	TRM.GUT.V4R.7C3	PRJNA436004	SAMN08610872	present	Limpopo_SouthAfrica	termite_whole_gut	Macrotermes.falciger	Higher	majorSoldier	major	V7	C	Run3	single	NA	2.51	17.81	ACAACACTCCGA	MiSeq	67391	65944	8000	17117537	yes
V7C4	TRM.GUT.V4R.7C4	PRJNA436004	SAMN08610873	present	Limpopo_SouthAfrica	termite_whole_gut	Macrotermes.falciger	Higher	majorSoldier	major	V7	C	Run3	single	NA	7.07	16.4	GTAAATTCAGGC	MiSeq	65923	64359	8000	16745146	yes
V7C5	TRM.GUT.V4R.7C5	PRJNA436004	SAMN08610874	present	Limpopo_SouthAfrica	termite_whole_gut	Macrotermes.falciger	Higher	majorSoldier	major	V7	C	Run3	single	NA	2.12	17.93	TGGGTCCCACAT	MiSeq	46607	45902	8000	11838821	yes
V8A1	TRM.GUT.V4R.8A1	PRJNA436004	SAMN08610875	present	Limpopo_SouthAfrica	termite_whole_gut	Macrotermes.natalensis	Higher	soldier	natal	V8	A	Run3	single	NA	7.36	19.31	GCAATTAGGTAC	MiSeq	1322	1274	8000	392155	no
V8A10	TRM.GUT.V4R.8A10	PRJNA436004	SAMN08610876	present	Limpopo_SouthAfrica	termite_whole_gut	Macrotermes.natalensis	Higher	soldier	natal	V8	A	Run3	single	NA	0.648	19.87	TGCAGCAAGATT	MiSeq	111	109	8000	56382	no
V8A2	TRM.GUT.V4R.8A2	PRJNA436004	SAMN08610877	present	Limpopo_SouthAfrica	termite_whole_gut	Macrotermes.natalensis	Higher	soldier	natal	V8	A	Run3	single	NA	9.02	19.69	ACCCAAGCGTTA	MiSeq	64829	63619	8000	16465758	yes
V8A3	TRM.GUT.V4R.8A3	PRJNA436004	SAMN08610878	present	Limpopo_SouthAfrica	termite_whole_gut	Macrotermes.natalensis	Higher	soldier	natal	V8	A	Run3	single	NA	9.07	16.61	TGAACCCTATGG	MiSeq	96848	91058	8000	24597797	yes
V8A4	TRM.GUT.V4R.8A4	PRJNA436004	SAMN08610879	present	Limpopo_SouthAfrica	termite_whole_gut	Macrotermes.natalensis	Higher	soldier	natal	V8	A	Run3	single	NA	4.06	17.12	GTTATCGCATGG	MiSeq	99123	93434	8000	25174385	yes
V8A5	TRM.GUT.V4R.8A5	PRJNA436004	SAMN08610880	present	Limpopo_SouthAfrica	termite_whole_gut	Macrotermes.natalensis	Higher	soldier	natal	V8	A	Run3	single	NA	4.04	17.53	TCTGCACTGAGC	MiSeq	100385	97544	8000	25497762	yes
V8A6	TRM.GUT.V4R.8A6	PRJNA436004	SAMN08610881	present	Limpopo_SouthAfrica	termite_whole_gut	Macrotermes.natalensis	Higher	soldier	natal	V8	A	Run3	single	NA	1.56	19.57	GCTTGAGCTTGA	MiSeq	92560	89556	8000	23508198	yes
V8A7	TRM.GUT.V4R.8A7	PRJNA436004	SAMN08610882	present	Limpopo_SouthAfrica	termite_whole_gut	Macrotermes.natalensis	Higher	soldier	natal	V8	A	Run3	single	NA	2.14	18	GATTATCGACGA	MiSeq	317	307	8000	80518	no
V8A8	TRM.GUT.V4R.8A8	PRJNA436004	SAMN08610883	present	Limpopo_SouthAfrica	termite_whole_gut	Macrotermes.natalensis	Higher	soldier	natal	V8	A	Run3	single	NA	1.82	20.15	TCATGCTCCATT	MiSeq	26209	25551	8000	6656439	yes
V8A9	TRM.GUT.V4R.8A9	PRJNA436004	SAMN08610884	present	Limpopo_SouthAfrica	termite_whole_gut	Macrotermes.natalensis	Higher	soldier	natal	V8	A	Run3	single	NA	2.99	18.13	CATACCGTGAGT	MiSeq	25637	24787	8000	6511494	yes
SRR3473168	NA	PRJNA315033		unknown	Johor_Malaysia	foregut	Bulbitermes.sp	Higher	unknown	NA	NA	NA	NA	NA	NA	NA	NA	NA	MiSeq	2559629	1527270	10000	NA	yes
SRR3473169	NA	PRJNA315033		unknown	Johor_Malaysia	midgut	Bulbitermes.sp	Higher	unknown	NA	NA	NA	NA	NA	NA	NA	NA	NA	MiSeq	3748433	2183313	10000	NA	yes
SRR3473170	NA	PRJNA315033		unknown	Johor_Malaysia	hindgut	Bulbitermes.sp	Higher	unknown	NA	NA	NA	NA	NA	NA	NA	NA	NA	MiSeq	6238195	3736498	10000	NA	yes
SRR1044951	NA	PRJNA227274		Kohler2012	DaniaBeach_FL_USA	fiber-frac_percoll	Nasutitermes.corniger	Higher	worker	NA	NA	NA	NA	NA	NA	NA	NA	NA	454_GS_FLX	12616	6863	3000	NA	yes
SRR1044952	NA	PRJNA227274		Kohler2012	DaniaBeach_FL_USA	fiber-frac_percoll	Nasutitermes.corniger	Higher	worker	NA	NA	NA	NA	NA	NA	NA	NA	NA	454_GS_FLX	12244	9210	3000	NA	yes
SRR1044953	NA	PRJNA227274		Kohler2012	DaniaBeach_FL_USA	fiber-frac_percoll	Nasutitermes.corniger	Higher	worker	NA	NA	NA	NA	NA	NA	NA	NA	NA	454_GS_FLX	11290	8474	3000	NA	yes
SRR1044954	NA	PRJNA227274		Kohler2012	DaniaBeach_FL_USA	luminal-fluid_P3	Nasutitermes.corniger	Higher	worker	NA	NA	NA	NA	NA	NA	NA	NA	NA	454_GS_FLX	5614	2955	3000	NA	yes
SRR1044955	NA	PRJNA227274		Kohler2012	DaniaBeach_FL_USA	luminal-fluid_P3	Nasutitermes.corniger	Higher	worker	NA	NA	NA	NA	NA	NA	NA	NA	NA	454_GS_FLX	1966	993	3000	NA	no
SRR1044956	NA	PRJNA227274		Kohler2012	DaniaBeach_FL_USA	luminal-fluid_P3	Nasutitermes.corniger	Higher	worker	NA	NA	NA	NA	NA	NA	NA	NA	NA	454_GS_FLX	1011	537	3000	NA	no
SRR1044957	NA	PRJNA227274		Kohler2012	IriomoteIsland_Japan	fiber-free-frac_percoll	Nasutitermes.takasagoensis	Higher	worker	NA	NA	NA	NA	NA	NA	NA	NA	NA	454_GS_FLX	8914	6149	3000	NA	yes
SRR1044958	NA	PRJNA227274		Kohler2012	IriomoteIsland_Japan	fiber-free-frac_percoll	Nasutitermes.takasagoensis	Higher	worker	NA	NA	NA	NA	NA	NA	NA	NA	NA	454_GS_FLX	7660	5432	3000	NA	yes
SRR1044959	NA	PRJNA227274		Kohler2012	IriomoteIsland_Japan	fiber-free-frac_percoll	Nasutitermes.takasagoensis	Higher	worker	NA	NA	NA	NA	NA	NA	NA	NA	NA	454_GS_FLX	5915	4034	3000	NA	yes
SRR1044960	NA	PRJNA227274		Kohler2012	IriomoteIsland_Japan	fiber-frac_percoll	Nasutitermes.takasagoensis	Higher	worker	NA	NA	NA	NA	NA	NA	NA	NA	NA	454_GS_FLX	4669	3161	3000	NA	yes
SRR1044961	NA	PRJNA227274		Kohler2012	IriomoteIsland_Japan	fiber-frac_percoll	Nasutitermes.takasagoensis	Higher	worker	NA	NA	NA	NA	NA	NA	NA	NA	NA	454_GS_FLX	2019	1351	3000	NA	yes
SRR1044962	NA	PRJNA227274		Kohler2012	IriomoteIsland_Japan	fiber-frac_percoll	Nasutitermes.takasagoensis	Higher	worker	NA	NA	NA	NA	NA	NA	NA	NA	NA	454_GS_FLX	10447	7006	3000	NA	yes
SRR1044963	NA	PRJNA227274		Kohler2012	IriomoteIsland_Japan	luminal-fluid_P3	Nasutitermes.takasagoensis	Higher	worker	NA	NA	NA	NA	NA	NA	NA	NA	NA	454_GS_FLX	4233	2855	3000	NA	yes
SRR1044964	NA	PRJNA227274		Kohler2012	IriomoteIsland_Japan	luminal-fluid_P3	Nasutitermes.takasagoensis	Higher	worker	NA	NA	NA	NA	NA	NA	NA	NA	NA	454_GS_FLX	7619	5228	3000	NA	yes
SRR1044965	NA	PRJNA227274		Kohler2012	IriomoteIsland_Japan	luminal-fluid_P3	Nasutitermes.takasagoensis	Higher	worker	NA	NA	NA	NA	NA	NA	NA	NA	NA	454_GS_FLX	7649	5315	3000	NA	yes
SRR1044966	NA	PRJNA227274		Kohler2012	DaniaBeach_FL_USA	fiber-free-frac_percoll	Nasutitermes.corniger	Higher	worker	NA	NA	NA	NA	NA	NA	NA	NA	NA	454_GS_FLX	30280	22696	3000	NA	yes
SRR1044967	NA	PRJNA227274		Kohler2012	DaniaBeach_FL_USA	fiber-free-frac_percoll	Nasutitermes.corniger	Higher	worker	NA	NA	NA	NA	NA	NA	NA	NA	NA	454_GS_FLX	6611	5005	3000	NA	yes
SRR1044968	NA	PRJNA227274		Kohler2012	DaniaBeach_FL_USA	fiber-free-frac_percoll	Nasutitermes.corniger	Higher	worker	NA	NA	NA	NA	NA	NA	NA	NA	NA	454_GS_FLX	5031	3853	3000	NA	yes
SRR1979119	NA	PRJNA281266		Li_2016	HangzhouCity_China	gut_NW_Lumen	Odontotermes	Higher	worker	NA	NA	NA	NA	NA	NA	NA	NA	NA	454_GS_FLX	38127	27608	10000	NA	yes
SRR1979120	NA	PRJNA281266		Li_2016	HangzhouCity_China	gut_NW_Wall	Odontotermes	Higher	worker	NA	NA	NA	NA	NA	NA	NA	NA	NA	454_GS_FLX	32243	21004	10000	NA	yes
SRR1979121	NA	PRJNA281266		Li_2016	HangzhouCity_China	gut_Y_Lumen	Odontotermes	Higher	worker	NA	NA	NA	NA	NA	NA	NA	NA	NA	454_GS_FLX	73869	51204	10000	NA	yes
SRR1979122	NA	PRJNA281266		Li_2016	HangzhouCity_China	gut_O_Lumen	Odontotermes	Higher	worker	NA	NA	NA	NA	NA	NA	NA	NA	NA	454_GS_FLX	45281	32898	10000	NA	yes
SRR1979123	NA	PRJNA281266		Li_2016	HangzhouCity_China	gut_Y_Wall	Odontotermes	Higher	worker	NA	NA	NA	NA	NA	NA	NA	NA	NA	454_GS_FLX	34716	26393	10000	NA	yes
SRR1979125	NA	PRJNA281266		Li_2016	HangzhouCity_China	gut_O_Wall	Odontotermes	Higher	worker	NA	NA	NA	NA	NA	NA	NA	NA	NA	454_GS_FLX	47387	35231	10000	NA	yes
SRR1979129	NA	PRJNA281266		Li_2016	HangzhouCity_China	aged_comb	Odontotermes	Higher	NA	NA	NA	NA	NA	NA	NA	NA	NA	NA	454_GS_FLX	43378	33813	10000	NA	yes
SRR1979130	NA	PRJNA281266		Li_2016	HangzhouCity_China	fresh_comb	Odontotermes	Higher	NA	NA	NA	NA	NA	NA	NA	NA	NA	NA	454_GS_FLX	47626	33699	10000	NA	yes
SRR540023	NA	PRJNA172449		Huang2013	Missouri_wild	gut_homogenate	Reticulitermes.flavipes	Lower	worker	NA	NA	NA	NA	NA	NA	NA	NA	NA	454_GS_FLX_Titanium	112302	52785	10000	NA	yes
SRR1027410	NA	PRJNA217467		Dietrich2014	breeder_Germany	gut_homogenate	Ergaula.capucina	Cockroach	NA	NA	NA	NA	NA	NA	NA	NA	NA	NA	454_GS_FLX_Titanium	8033	3496	3000	NA	yes
SRR1027411	NA	PRJNA217467		Dietrich2014	breeder_Germany	gut_homogenate	Symploce.macroptera	Cockroach	NA	NA	NA	NA	NA	NA	NA	NA	NA	NA	454_GS_FLX_Titanium	6931	2740	3000	NA	yes
SRR1027412	NA	PRJNA217467		Dietrich2014	breeder_Germany	gut_homogenate	Rhyparobia.maderae	Cockroach	NA	NA	NA	NA	NA	NA	NA	NA	NA	NA	454_GS_FLX_Titanium	15257	7639	3000	NA	yes
SRR1027413	NA	PRJNA217467		Dietrich2014	breeder_Germany	gut_homogenate	Elliptorhina.chopardi	Cockroach	NA	NA	NA	NA	NA	NA	NA	NA	NA	NA	454_GS_FLX_Titanium	8766	4035	3000	NA	yes
SRR1027414	NA	PRJNA217467		Dietrich2014	breeder_Germany	gut_homogenate	Panchlora.sp	Cockroach	NA	NA	NA	NA	NA	NA	NA	NA	NA	NA	454_GS_FLX_Titanium	4896	2648	3000	NA	yes
SRR1027415	NA	PRJNA217467		Dietrich2014	breeder_Germany	gut_homogenate	Diploptera.punctata	Cockroach	NA	NA	NA	NA	NA	NA	NA	NA	NA	NA	454_GS_FLX_Titanium	7456	3249	3000	NA	yes
SRR1027416	NA	PRJNA217467		Dietrich2014	breeder_Germany	gut_homogenate	Opisthoplatia.orientalis	Cockroach	NA	NA	NA	NA	NA	NA	NA	NA	NA	NA	454_GS_FLX_Titanium	14641	7742	3000	NA	yes
SRR1027417	NA	PRJNA217467		Dietrich2014	breeder_Germany	gut_homogenate	Panesthia.angustipennis	Cockroach	NA	NA	NA	NA	NA	NA	NA	NA	NA	NA	454_GS_FLX_Titanium	6461	2016	3000	NA	yes
SRR1027418	NA	PRJNA217467		Dietrich2014	breeder_Germany	gut_homogenate	Salganea.esakii	Cockroach	NA	NA	NA	NA	NA	NA	NA	NA	NA	NA	454_GS_FLX_Titanium	20749	10553	3000	NA	yes
SRR1027419	NA	PRJNA217467		Dietrich2014	breeder_Germany	gut_homogenate	Eublaberus.posticus	Cockroach	NA	NA	NA	NA	NA	NA	NA	NA	NA	NA	454_GS_FLX_Titanium	133379	64031	3000	NA	yes
SRR1027420	NA	PRJNA217467		Dietrich2014	breeder_Germany	gut_homogenate	Schultesia.lampyridiformis	Cockroach	NA	NA	NA	NA	NA	NA	NA	NA	NA	NA	454_GS_FLX_Titanium	6381	3137	3000	NA	yes
SRR1027421	NA	PRJNA217467		Dietrich2014	breeder_Germany	gut_homogenate	Eurycotis.floridana	Cockroach	NA	NA	NA	NA	NA	NA	NA	NA	NA	NA	454_GS_FLX_Titanium	51960	33418	3000	NA	yes
SRR1027422	NA	PRJNA217467		Dietrich2014	breeder_Germany	gut_homogenate	Shelfordella.lateralis	Cockroach	NA	NA	NA	NA	NA	NA	NA	NA	NA	NA	454_GS_FLX_Titanium	8607	3685	3000	NA	yes
SRR1027423	NA	PRJNA217467		Dietrich2014	breeder_Germany	gut_homogenate	Blatta.orientalis	Cockroach	NA	NA	NA	NA	NA	NA	NA	NA	NA	NA	454_GS_FLX_Titanium	9962	4956	3000	NA	yes
SRR1027424	NA	PRJNA217467		Dietrich2014	NorthCaroline_USA	gut_homogenate	Cryptocercus.punctulatus	Cockroach	NA	NA	NA	NA	NA	NA	NA	NA	NA	NA	454_GS_FLX_Titanium	37158	6814	3000	NA	yes
SRR1027425	NA	PRJNA217467		Dietrich2014	LabColonies_Germany	gut_homogenate	Mastotermes.darwiniensis	Lower	worker	NA	NA	NA	NA	NA	NA	NA	NA	NA	454_GS_FLX_Titanium	10534	3461	3000	NA	yes
SRR1027426	NA	PRJNA217467		Dietrich2014	LabColonies_Germany	gut_homogenate	Zootermopsis.nevadensis	Lower	worker	NA	NA	NA	NA	NA	NA	NA	NA	NA	454_GS_FLX_Titanium	21639	9822	3000	NA	yes
SRR1027427	NA	PRJNA217467		Dietrich2014	LabColonies_Germany	gut_homogenate	Hodotermopsis.sjoestedti	Lower	worker	NA	NA	NA	NA	NA	NA	NA	NA	NA	454_GS_FLX_Titanium	21491	9468	3000	NA	yes
SRR1027428	NA	PRJNA217467		Dietrich2014	Pretoria_SouthAfrica	gut_homogenate	Hodotermes.mossambicus	Lower	worker	NA	NA	NA	NA	NA	NA	NA	NA	NA	454_GS_FLX_Titanium	7841	2218	3000	NA	yes
SRR1027429	NA	PRJNA217467		Dietrich2014	LabColonies_Germany	gut_homogenate	Incisitermes.marginipennis	Lower	worker	NA	NA	NA	NA	NA	NA	NA	NA	NA	454_GS_FLX_Titanium	61074	23687	3000	NA	yes
SRR1027430	NA	PRJNA217467		Dietrich2014	Florida_USA	gut_homogenate	Neotermes.jouteli	Lower	worker	NA	NA	NA	NA	NA	NA	NA	NA	NA	454_GS_FLX_Titanium	59332	32297	3000	NA	yes
SRR1027431	NA	PRJNA217467		Dietrich2014	LabColonies_Germany	gut_homogenate	Reticulitermes.santonensis	Lower	worker	NA	NA	NA	NA	NA	NA	NA	NA	NA	454_GS_FLX_Titanium	10040	4249	3000	NA	yes
SRR1027432	NA	PRJNA217467		Dietrich2014	LabColonies_Germany	gut_homogenate	Coptotermes.niger	Lower	worker	NA	NA	NA	NA	NA	NA	NA	NA	NA	454_GS_FLX_Titanium	8366	3747	3000	NA	yes
SRR1027433	NA	PRJNA217467		Dietrich2014	Kajiado_Kenya	gut_homogenate	Odontotermes.sp	Higher	worker	NA	NA	NA	NA	NA	NA	NA	NA	NA	454_GS_FLX_Titanium	6306	4347	3000	NA	no
SRR1027434	NA	PRJNA217467		Dietrich2014	LabColonies_Germany	gut_homogenate	Macrotermes.sp	Higher	worker	NA	NA	NA	NA	NA	NA	NA	NA	NA	454_GS_FLX_Titanium	15565	7140	3000	NA	yes
SRR1027435	NA	PRJNA217467		Dietrich2014	Nairobi_Kenya	gut_homogenate	Macrotermes.subhyalinus	Higher	worker	NA	NA	NA	NA	NA	NA	NA	NA	NA	454_GS_FLX_Titanium	3377	1388	3000	NA	no
SRR1027436	NA	PRJNA217467		Dietrich2014	Nairobi_Kenya	gut_homogenate	Alyscotermes.trestus	Higher	worker	NA	NA	NA	NA	NA	NA	NA	NA	NA	454_GS_FLX_Titanium	28769	13994	3000	NA	yes
SRR1027437	NA	PRJNA217467		Dietrich2014	Kakamega_Kenya	gut_homogenate	Cubitermes.ugandensis	Higher	worker	NA	NA	NA	NA	NA	NA	NA	NA	NA	454_GS_FLX_Titanium	2643	1127	3000	NA	no
SRR1027438	NA	PRJNA217467		Dietrich2014	Kakamega_Kenya	gut_homogenate	Ophiotermes.sp	Higher	worker	NA	NA	NA	NA	NA	NA	NA	NA	NA	454_GS_FLX_Titanium	9826	3003	3000	NA	no
SRR1027439	NA	PRJNA217467		Dietrich2014	CapeYork_Australia	gut_homogenate	Amitermes.meridionalis	Higher	worker	NA	NA	NA	NA	NA	NA	NA	NA	NA	454_GS_FLX_Titanium	29053	9585	3000	NA	yes
SRR1027440	NA	PRJNA217467		Dietrich2014	Nairobi_Kenya	gut_homogenate	Microcerotermes.sp	Higher	worker	NA	NA	NA	NA	NA	NA	NA	NA	NA	454_GS_FLX_Titanium	38916	29020	3000	NA	yes
SRR1027441	NA	PRJNA217467		Dietrich2014	LabColonies_Florida	gut_homogenate	Nasutitermes.corniger	Higher	worker	NA	NA	NA	NA	NA	NA	NA	NA	NA	454_GS_FLX_Titanium	4734	2180	3000	NA	no
SRR1027442	NA	PRJNA217467		Dietrich2014	Nishihara_Japan	gut_homogenate	Nasutitermes.takasagoensis	Higher	worker	NA	NA	NA	NA	NA	NA	NA	NA	NA	454_GS_FLX_Titanium	20462	8164	3000	NA	yes
SRR1027443	NA	PRJNA217467		Dietrich2014	Nairobi_Kenya	gut_homogenate	Trinervitermes.sp	Higher	worker	NA	NA	NA	NA	NA	NA	NA	NA	NA	454_GS_FLX_Titanium	30017	10685	3000	NA	yes
SRR1027444	NA	PRJNA217467		Dietrich2014	breeder_Germany	gut_homogenate	Pachnoda.ephippiata	Beetle	NA	NA	NA	NA	NA	NA	NA	NA	NA	NA	454_GS_FLX_Titanium	13396	5400	3000	NA	yes
SRR1027445	NA	PRJNA217467		Dietrich2014	breeder_Germany	gut_homogenate	Acheta.domesticus	Cricket_house	NA	NA	NA	NA	NA	NA	NA	NA	NA	NA	454_GS_FLX_Titanium	6074	2424	3000	NA	no
SRR1027446	NA	PRJNA217467		Dietrich2014	breeder_Germany	gut_homogenate	Gryllus.assimilis	Cricket_field	NA	NA	NA	NA	NA	NA	NA	NA	NA	NA	454_GS_FLX_Titanium	36490	13744	3000	NA	yes
