# Supplementary material for: Taxonomic features and comparisons of the gut microbiome from two edible fungus-farming termites (Macrotermes falciger; M. natalensis) harvested in the Vhembe district of Limpopo, South Africa
Source: BMC Microbiol. 2019 Jul 17;19:164. doi: 10.1186/s12866-019-1540-5 (PMC6637627; doi:10.1186/s12866-019-1540-5)
Supplement: Supplementary file 2 — Table S2. Metadata correlation for Run2 sample taxonomy. Correlations for Run2 samples between metadata variables (gut mass, DNA concentration in extraction, qPCR cq value, and diversity metrics) and taxonomic abundance summarized at the genus (L6) level. Significant values after FDR correction highlighted in yellow (XLSX 20 kb) [file 12866_2019_1540_MOESM2_ESM.xlsx]

## Sheet: Run2_L6meta_cor
Table S2	Correlations for Run2 samples between metadata variables (gut mass, DNA concentration in extraction, qPCR cq value, and diversity metrics) and taxonomic abundance summarized at the genus level. Significant values after FDR correction highlighted in yellow
		p-value (FDR corrected)
abbrev	taxa	Mass_mg	Con_ng.ul-1	Cq_value	OTU_alpha3k	PD_alpha3k
V1	Methanobacteriales;D_4__Methanobacteriaceae;D_5__Methanobrevibacter	0.0570615	0.678799	0.598163	0.147149	0.265548
V2	Bifidobacteriales;D_4__Bifidobacteriaceae;D_5__Alloscardovia	0.441722	0.431649	0.904239	0.659388	0.445546
V3	Micrococcales;D_4__Cellulomonadaceae;D_5__Cellulomonas	0.587169	0.589296	0.524907	0.564397	0.736482
V4	Coriobacteriales;D_4__Coriobacteriales Incertae Sedis;D_5__Raoultibacter	0.466176	0.163566	0.210461	0.132352	0.210769
V5	Coriobacteriales;D_4__Coriobacteriales Incertae Sedis;D_5__uncultured	0.339647	0.44315	0.120016	0.0747638	0.0980803
V6	Coriobacteriales;D_4__uncultured;D_5__uncultured bacterium	0.622023	0.501833	0.260612	0.861491	0.815647
V7	OPB41;Other;Other	0.203938	0.201521	0.0846908	0.419532	0.144698
V8	Bacteroidales;D_4__3M1PL1-52 termite group;D_5__uncultured bacterium	0.837752	0.28902	0.646865	0.0218907	0.11678
V9	Bacteroidales;D_4__Bacteroidaceae;D_5__Bacteroides	0.78756	0.574682	0.746951	0.0712433	0.157928
V10	Bacteroidales;D_4__Dysgonomonadaceae;D_5__Candidatus Symbiothrix	0.586674	0.664936	0.819036	0.0166764	0.221303
V11	Bacteroidales;D_4__Dysgonomonadaceae;D_5__Dysgonomonas	0.235223	0.489738	0.343881	0.134611	0.123807
V12	Bacteroidales;D_4__Paludibacteraceae;D_5__Paludibacter	0.35071	0.729511	0.243248	0.682953	0.223011
V13	Bacteroidales;D_4__Prolixibacteraceae;D_5__uncultured	0.720763	0.774127	0.909214	0.0488563	0.266063
V14	Bacteroidales;D_4__Rikenellaceae;D_5__Alistipes	0.919705	0.261332	0.570643	0.0087599	0.137035
V15	Bacteroidales;D_4__Rikenellaceae;D_5__uncultured	0.671773	0.32516	0.397751	0.00160268	0.149199
V16	Bacteroidales;D_4__Rs-E47 termite group;D_5__uncultured Bacteroidetes bacterium	0.366009	0.736308	0.518071	0.126778	0.0407889
V17	Bacteroidales;D_4__Tannerellaceae;D_5__Tannerella	0.448499	0.832095	0.736991	0.050358	0.0432118
V18	Gastranaerophilales;D_4__uncultured bacterium;D_5__uncultured bacterium	0.619047	0.941769	0.322939	0.199247	0.160449
V19	Gastranaerophilales;Other;Other	0.895936	0.566333	0.55717	0.388924	0.0803282
V20	Endomicrobiales;D_4__Endomicrobiaceae;D_5__Candidatus Endomicrobium	0.899402	0.974196	0.749842	0.102568	0.0687687
V21	Campylobacterales;D_4__Sulfurospirillaceae;D_5__Sulfurospirillum	0.28207	0.702814	0.776108	0.900324	0.549549
V22	Lactobacillales;D_4__Streptococcaceae;D_5__Lactococcus	0.314343	0.739117	0.901661	0.366349	0.946417
V23	Clostridiales;D_4__Christensenellaceae;D_5__Christensenellaceae R-7 group	0.311972	0.773896	0.214523	1.22242e-05	0.00020866
V24	Clostridiales;D_4__Christensenellaceae;D_5__uncultured	0.131571	0.530028	0.55373	0.0270649	0.0798277
V25	Clostridiales;D_4__Christensenellaceae;Other	0.995878	0.792601	0.547534	0.119581	0.232055
V26	Clostridiales;D_4__Clostridiaceae 1;D_5__Clostridium sensu stricto 1	0.314777	0.871092	0.894292	0.412166	0.512368
V27	Clostridiales;D_4__Clostridiales vadinBB60 group;D_5__uncultured Clostridiales bacterium	0.205632	0.405272	0.170607	0.304961	0.272199
V28	Clostridiales;D_4__Clostridiales vadinBB60 group;D_5__uncultured bacterium	0.561234	0.669465	0.774285	0.0407946	0.0177925
V29	Clostridiales;D_4__Clostridiales vadinBB60 group;Other	0.315467	0.667665	0.250206	0.00204066	0.020035
V30	Clostridiales;D_4__Family XIII;D_5__Anaerovorax	0.120201	0.246477	0.0521771	0.00497701	0.00548935
V31	Clostridiales;D_4__Family XIII;D_5__[Eubacterium] brachy group	0.479709	0.584806	0.260976	0.709226	0.291321
V32	Clostridiales;D_4__Family XIII;D_5__uncultured	0.396493	0.269577	0.123058	0.206109	0.0456857
V33	Clostridiales;D_4__Gracilibacteraceae;D_5__Lutispora	0.207815	0.389559	0.574946	0.44443	0.723741
V34	Clostridiales;D_4__Lachnospiraceae;D_5__Anaerocolumna	0.514763	0.137682	0.392463	0.043491	0.2192
V35	Clostridiales;D_4__Lachnospiraceae;D_5__Lachnoclostridium 12	0.29749	0.580741	0.270457	0.278694	0.0965824
V36	Clostridiales;D_4__Lachnospiraceae;D_5__Lachnospira	0.846207	0.551087	0.906265	3.47687e-05	0.0112667
V37	Clostridiales;D_4__Lachnospiraceae;D_5__Roseburia	0.350372	0.70786	0.369288	0.102652	0.10048
V38	Clostridiales;D_4__Lachnospiraceae;D_5__Tyzzerella 3	0.51798	0.932082	0.17943	0.00576824	0.0242798
V39	Clostridiales;D_4__Lachnospiraceae;D_5__uncultured	0.430694	0.691728	0.924823	0.877309	0.500673
V40	Clostridiales;D_4__Lachnospiraceae;Other	0.727955	0.580577	0.45877	0.460021	0.301824
V41	Clostridiales;D_4__Peptococcaceae;D_5__Desulfosporosinus	0.595188	0.336955	0.0598477	0.149121	0.0621678
V42	Clostridiales;D_4__Peptococcaceae;D_5__uncultured	0.636692	0.855214	0.279117	0.422013	0.120201
V43	Clostridiales;D_4__Ruminococcaceae;D_5__Anaerotruncus	0.513696	0.900889	0.362629	0.0692	0.0546054
V44	Clostridiales;D_4__Ruminococcaceae;D_5__Candidatus Soleaferrea	0.656383	0.579817	0.714201	0.000134386	0.000312469
V45	Clostridiales;D_4__Ruminococcaceae;D_5__Ethanoligenens	0.3826	0.806654	0.514075	0.219124	0.214445
V46	Clostridiales;D_4__Ruminococcaceae;D_5__Hydrogenoanaerobacterium	0.303998	0.592511	0.213456	0.0064071	0.0333646
V47	Clostridiales;D_4__Ruminococcaceae;D_5__Oscillibacter	0.0745581	0.162029	0.0833312	0.732936	0.853465
V48	Clostridiales;D_4__Ruminococcaceae;D_5__Papillibacter	0.473872	0.540695	0.0874267	0.0222101	0.00311334
V49	Clostridiales;D_4__Ruminococcaceae;D_5__Ruminiclostridium 5	0.404387	0.490771	0.513775	0.821095	0.934241
V50	Clostridiales;D_4__Ruminococcaceae;D_5__Ruminiclostridium 6	0.987544	0.507095	0.900019	0.0964381	0.247497
V51	Clostridiales;D_4__Ruminococcaceae;D_5__Ruminococcaceae NK4A214 group	0.653261	0.60604	0.789473	0.00152028	0.00195306
V52	Clostridiales;D_4__Ruminococcaceae;D_5__Ruminococcaceae UCG-010	0.101222	0.547939	0.196032	1.46971e-05	0.000445391
V53	Clostridiales;D_4__Ruminococcaceae;D_5__Ruminococcaceae UCG-013	0.219063	0.15015	0.182136	0.143144	0.0634288
V54	Clostridiales;D_4__Ruminococcaceae;D_5__Ruminococcaceae UCG-014	0.477163	0.661873	0.824008	0.0752876	0.198607
V55	Clostridiales;D_4__Ruminococcaceae;D_5__Ruminococcus 1	0.13647	0.482791	0.158614	0.0272908	0.014056
V56	Clostridiales;D_4__Ruminococcaceae;D_5__[Eubacterium] coprostanoligenes group	0.0614365	0.158277	0.0320591	0.0080479	0.00385464
V57	Clostridiales;D_4__Ruminococcaceae;D_5__uncultured	0.496597	0.952566	0.263724	0.0473634	0.0727362
V58	Clostridiales;D_4__Ruminococcaceae;Other	0.446885	0.472615	0.279761	0.824477	0.552881
V59	Clostridiales;D_4__Syntrophomonadaceae;D_5__Syntrophomonas	0.676193	0.451369	0.729853	0.549549	0.67367
V60	Clostridiales;Other;Other	0.505506	0.734609	0.1896	0.141535	0.0438439
V61	Erysipelotrichales;D_4__Erysipelotrichaceae;D_5__Breznakia	0.466353	0.523977	0.520219	0.276365	0.469821
V62	Selenomonadales;D_4__Acidaminococcaceae;D_5__uncultured	0.71913	0.918908	0.629026	0.373613	0.471961
V63	Selenomonadales;D_4__Veillonellaceae;D_5__Dendrosporobacter	0.760059	0.548576	0.16177	0.420036	0.138945
V64	Pirellulales;D_4__Pirellulaceae;D_5__Termite planctomycete cluster	0.45042	0.696163	0.895347	0.220765	0.180196
V65	D_2__vadinHA49;D_3__uncultured bacterium;D_4__uncultured bacterium;D_5__uncultured bacterium	0.711781	0.869845	0.63709	0.761121	0.804744
V66	uncultured planctomycete;D_4__uncultured planctomycete;D_5__uncultured planctomycete	0.998771	0.995143	0.643944	0.402617	0.24302
V67	D_2__vadinHA49;Other;Other;Other	0.756712	0.889525	0.403596	0.236015	0.120668
V68	Rhodospirillales;D_4__uncultured;D_5__uncultured bacterium	0.34357	0.618367	0.983279	0.0762185	0.290539
V69	Rhodospirillales;D_4__uncultured;Other	0.521261	0.979604	0.650665	0.981916	0.643596
V70	Desulfarculales;D_4__Desulfarculaceae;D_5__uncultured	0.873631	0.386888	0.610653	0.599692	0.727347
V71	Desulfobacterales;D_4__Desulfobacteraceae;D_5__Desulfobotulus	0.670546	0.466931	0.649377	0.902193	0.491974
V72	Desulfobacterales;D_4__Desulfobulbaceae;D_5__Desulfobulbus	0.448262	0.377988	0.108664	0.195298	0.155151
V73	Desulfobacterales;D_4__Desulfobulbaceae;D_5__Desulforhopalus	0.189721	0.265667	0.0762325	0.112785	0.0354439
V74	Desulfovibrionales;D_4__Desulfovibrionaceae;D_5__Desulfovibrio	0.616898	0.991486	0.674508	8.03764e-05	0.00905488
V75	Desulfovibrionales;D_4__Desulfovibrionaceae;D_5__uncultured	0.463435	0.648832	0.902761	0.452381	0.68017
V76	Rs-K70 termite group;D_4__uncultured delta proteobacterium;D_5__uncultured delta proteobacterium	0.736095	0.771869	0.565787	0.217909	0.361356
V77	Betaproteobacteriales;D_4__Burkholderiaceae;D_5__Oxalobacter	0.892308	0.871947	0.845241	0.0407817	0.0395449
V78	Betaproteobacteriales;D_4__Nitrosomonadaceae;D_5__Nitrosomonas	0.145795	0.418993	0.271915	0.0191766	0.0148536
V79	Betaproteobacteriales;D_4__Rhodocyclaceae;D_5__Dechloromonas	0.124701	0.409542	0.16586	0.0760241	0.0460468
V80	Betaproteobacteriales;D_4__Rhodocyclaceae;Other	0.240561	0.587074	0.198647	0.109755	0.0158371
V81	Betaproteobacteriales;Other;Other	0.266013	0.845199	0.52846	0.522042	0.343198
V82	D_1__RsaHF231;D_2__uncultured bacterium;D_3__uncultured bacterium;D_4__uncultured bacterium;D_5__uncultured bacterium	0.820343	0.140943	0.0853632	0.665125	0.817391
V83	Spirochaetales;D_4__Spirochaetaceae;D_5__Termite Treponema cluster	0.604646	0.775042	0.46938	0.0237643	0.0668596
V84	Spirochaetales;D_4__Spirochaetaceae;D_5__Treponema	0.479326	0.858396	0.998251	0.000228925	0.0126526
V85	Synergistales;D_4__Synergistaceae;D_5__Candidatus Tammella	0.884935	0.47697	0.174233	0.743132	0.888887
V86	Mollicutes RF39;D_4__uncultured bacterium;D_5__uncultured bacterium	0.509054	0.299115	0.601779	0.59554	0.292649
V87	D_1__WPS-2;D_2__uncultured bacterium;D_3__uncultured bacterium;D_4__uncultured bacterium;D_5__uncultured bacterium	0.795752	0.646323	0.274368	0.539049	0.201667
V88	Unassigned;Other;Other;Other;Other;Other	0.8803	0.919031	0.878326	0.225526	0.0419402
